# Supplementary material for: Prognostic Value of Histological Subtypes and Clinical Factors in Non-Endemic Nasopharyngeal Carcinoma: A Retrospective Cohort Study
Source: Medicina (Kaunas). 2025 Dec 13;61(12):2207. doi: 10.3390/medicina61122207 (PMC12734552; doi:10.3390/medicina61122207)
Supplement: Supplementary file 1 [file medicina-61-02207-s001.zip]

Archive with 1 entries (1 files):
- medicina-4024192-supplementary.pdf
